# Supplementary material for: Transcatheter Arterial Embolization (TAE) of Uterine Artery with Gelatin Sponge for Cesarean Scar Pregnancy: A Current State of the Art Review
Source: Gels. 2026 Jan 1;12(1):44. doi: 10.3390/gels12010044 (PMC12841341; doi:10.3390/gels12010044)
Supplement: Supplementary file 1 [file gels-12-00044-s001.zip]

Archive with 1 entries (1 files):
- gels-3977778-supplementary.docx
